# Supplementary material for: Liquid Lipids Act as Polymorphic Modifiers of Tristearin-Based Formulations Produced by Melting Technologies
Source: Pharmaceutics. 2021 Jul 16;13(7):1089. doi: 10.3390/pharmaceutics13071089 (PMC8308959; doi:10.3390/pharmaceutics13071089)
Supplement: Supplementary file 1 [file pharmaceutics-13-01089-s001.zip]

Archive with 1 entries (1 files):
- pharmaceutics-1282537-supplementary.pdf
